# Supplementary material for: Effects of Dairy Matrix on the Intestinal, Liver, and Bone Transcriptome of Healthy Rats
Source: Foods. 2025 Apr 16;14(8):1375. doi: 10.3390/foods14081375 (PMC12027020; doi:10.3390/foods14081375)
Supplement: Supplementary file 1 [file foods-14-01375-s001.zip]

Archive with 1 entries (1 files):
- foods-3553036-supplementary.pdf
